# Supplementary material for: Modelling and classifying joint trajectories of self-reported mood and pain in a large cohort study
Source: PLOS Digit Health. 2023 Mar 30;2(3):e0000204. doi: 10.1371/journal.pdig.0000204 (PMC10062665; doi:10.1371/journal.pdig.0000204)
Supplement: S1 Table — (XLSX) [file pdig.0000204.s017.xlsx]

## Sheet: Sheet1
Diagnosis	N (% approx.)
Chronic headache	1040 (10.4)
Fybromyalgia	2668 (26.7)
Gout	340 (3.4)
Neuropathic pain	1519 (15.2)
Osteoarthritis	2283 (22.8)
Rheumatoid arthritis	1838 (18.3)
Spondyloarthropathy	865 (8.65)
Unspecified arthritis	3418 (34.2)
