# Supplementary material for: Modelling and classifying joint trajectories of self-reported mood and pain in a large cohort study
Source: PLOS Digit Health. 2023 Mar 30;2(3):e0000204. doi: 10.1371/journal.pdig.0000204 (PMC10062665; doi:10.1371/journal.pdig.0000204)
Supplement: S2 Table — (XLSX) [file pdig.0000204.s018.xlsx]

## Sheet: Sheet1
Site of pain	N (% approx.)
Head	1963 (19.6)
Face	740 (7.4)
Mouth or jaws	1606 (16)
Neck or shoulder	5692 (57)
Back	5910 (59.1)
Stomach	1713 (17.1)
Hip	5160 (51.6)
Knee	6260 (62.6)
Hands	5778 (57.8)
Feet	4749 (47.5)
