# Supplementary material for: Modelling and classifying joint trajectories of self-reported mood and pain in a large cohort study
Source: PLOS Digit Health. 2023 Mar 30;2(3):e0000204. doi: 10.1371/journal.pdig.0000204 (PMC10062665; doi:10.1371/journal.pdig.0000204)
Supplement: S3 Table — (XLSX) [file pdig.0000204.s019.xlsx]

## Sheet: Sheet1
Age mean (% response rate)
Sex	Overall	Cluster 1	Cluster 2	Cluster 3	Cluster 4
Female	47	46 (96)	51 (97)	47 (97)	46 (96)
Male	52	50 (96)	56 (96)	53 (95)	50 (93)
