# Supplementary material for: Modelling and classifying joint trajectories of self-reported mood and pain in a large cohort study
Source: PLOS Digit Health. 2023 Mar 30;2(3):e0000204. doi: 10.1371/journal.pdig.0000204 (PMC10062665; doi:10.1371/journal.pdig.0000204)
Supplement: S4 Table — Log odds ratio of a condition in a cluster with 95% Confidence Interval. (XLSX) [file pdig.0000204.s020.xlsx]

## Sheet: Sheet1
	Cluster	Condition	Log OR	Std. Error	CI low	CI high
1	Cluster 1	Rheumatoid arthritis	-0.04	0.07	-0.17	0.1
2	Cluster 2	Rheumatoid arthritis	-0.15	0.07	-0.29	0
3	Cluster 3	Rheumatoid arthritis	0.16	0.07	0.03	0.29
4	Cluster 4	Rheumatoid arthritis	-0.01	0.05	-0.11	0.1
5	Cluster 1	Osteoarthritis	-0.08	0.06	-0.2	0.04
6	Cluster 2	Osteoarthritis	-0.25	0.07	-0.38	-0.12
7	Cluster 3	Osteoarthritis	-0.3	0.06	-0.41	-0.18
8	Cluster 4	Osteoarthritis	0.4	0.05	0.3	0.49
9	Cluster 1	Spondyloarthropathy	-0.34	0.08	-0.51	-0.18
10	Cluster 2	Spondyloarthropathy	0.47	0.12	0.25	0.7
11	Cluster 3	Spondyloarthropathy	0.03	0.09	-0.14	0.2
12	Cluster 4	Spondyloarthropathy	0	0.07	-0.15	0.14
13	Cluster 1	Gout	0.02	0.14	-0.26	0.3
14	Cluster 2	Gout	0.13	0.16	-0.19	0.44
15	Cluster 3	Gout	0.01	0.14	-0.26	0.28
16	Cluster 4	Gout	-0.08	0.11	-0.3	0.14
17	Cluster 1	Unspecific arthritis	0.22	0.06	0.11	0.33
18	Cluster 2	Unspecific arthritis	-0.26	0.06	-0.38	-0.14
19	Cluster 3	Unspecific arthritis	0.07	0.05	-0.04	0.17
20	Cluster 4	Unspecific arthritis	-0.04	0.04	-0.13	0.05
21	Cluster 1	Fibromyalgia	-0.97	0.06	-1.08	-0.85
22	Cluster 2	Fibromyalgia	1.64	0.1	1.45	1.84
23	Cluster 3	Fibromyalgia	-0.41	0.06	-0.52	-0.31
24	Cluster 4	Fibromyalgia	0.32	0.05	0.23	0.41
25	Cluster 1	Chronic headache	-0.46	0.08	-0.61	-0.31
26	Cluster 2	Chronic headache	0.59	0.11	0.37	0.81
27	Cluster 3	Chronic headache	0.27	0.09	0.1	0.44
28	Cluster 4	Chronic headache	-0.11	0.07	-0.24	0.02
29	Cluster 1	Neuropathic pain	-0.72	0.06	-0.84	-0.59
30	Cluster 2	Neuropathic pain	1.08	0.11	0.87	1.29
31	Cluster 3	Neuropathic pain	-0.23	0.07	-0.36	-0.09
32	Cluster 4	Neuropathic pain	0.24	0.06	0.13	0.35
