# Supplementary material for: Modelling and classifying joint trajectories of self-reported mood and pain in a large cohort study
Source: PLOS Digit Health. 2023 Mar 30;2(3):e0000204. doi: 10.1371/journal.pdig.0000204 (PMC10062665; doi:10.1371/journal.pdig.0000204)
Supplement: S5 Table — Log odds ratio of a site of pain in a cluster with 95% Confidence Interval. (XLSX) [file pdig.0000204.s021.xlsx]

## Sheet: Sheet1
	Cluster	Condition	Log OR	Std. Error	CI low	CI high
1	Cluster 1	Head	-0.71	0.06	-0.82	-0.59
2	Cluster 2	Head	0.75	0.08	0.58	0.91
3	Cluster 3	Head	0.06	0.06	-0.07	0.18
4	Cluster 4	Head	0.08	0.05	-0.02	0.18
5	Cluster 1	Face	-0.8	0.09	-0.96	-0.63
6	Cluster 2	Face	1.16	0.16	0.85	1.47
7	Cluster 3	Face	-0.23	0.09	-0.41	-0.05
8	Cluster 4	Face	0.28	0.08	0.13	0.44
9	Cluster 1	Mouth or jaws	-0.59	0.07	-0.72	-0.46
10	Cluster 2	Mouth or jaws	0.96	0.1	0.77	1.16
11	Cluster 3	Mouth or jaws	-0.21	0.07	-0.34	-0.08
12	Cluster 4	Mouth or jaws	0.12	0.06	0.01	0.22
13	Cluster 1	Neck or shoulder	-0.62	0.06	-0.74	-0.5
14	Cluster 2	Neck or shoulder	0.53	0.06	0.42	0.65
15	Cluster 3	Neck or shoulder	-0.28	0.06	-0.39	-0.17
16	Cluster 4	Neck or shoulder	0.22	0.04	0.13	0.3
17	Cluster 1	Back	-0.91	0.07	-1.04	-0.78
18	Cluster 2	Back	0.81	0.06	0.7	0.93
19	Cluster 3	Back	-0.39	0.06	-0.5	-0.28
20	Cluster 4	Back	0.25	0.04	0.16	0.33
21	Cluster 1	Stomach	-0.69	0.06	-0.82	-0.57
22	Cluster 2	Stomach	1.06	0.1	0.87	1.26
23	Cluster 3	Stomach	-0.05	0.07	-0.18	0.08
24	Cluster 4	Stomach	0.04	0.05	-0.06	0.15
25	Cluster 1	Hip	-0.6	0.06	-0.71	-0.48
26	Cluster 2	Hip	0.6	0.06	0.48	0.71
27	Cluster 3	Hip	-0.34	0.05	-0.44	-0.23
28	Cluster 4	Hip	0.22	0.04	0.14	0.31
29	Cluster 1	Knee	-0.39	0.06	-0.51	-0.26
30	Cluster 2	Knee	0.39	0.06	0.28	0.51
31	Cluster 3	Knee	-0.38	0.06	-0.49	-0.26
32	Cluster 4	Knee	0.22	0.05	0.14	0.31
33	Cluster 1	Hands	-0.32	0.06	-0.44	-0.21
34	Cluster 2	Hands	0.2	0.06	0.09	0.32
35	Cluster 3	Hands	-0.19	0.06	-0.3	-0.09
36	Cluster 4	Hands	0.19	0.04	0.11	0.28
37	Cluster 1	Feet	-0.43	0.06	-0.54	-0.32
38	Cluster 2	Feet	0.4	0.06	0.28	0.51
39	Cluster 3	Feet	-0.28	0.05	-0.38	-0.17
40	Cluster 4	Feet	0.21	0.04	0.13	0.29
